# Supplementary material for: Humboldt’s legacy: explaining the influence of environmental factors on the taxonomic and phylogenetic diversity of angiosperms along a Neotropical elevational gradient
Source: AoB Plants. 2022 Nov 7;15(1):plac056. doi: 10.1093/aobpla/plac056 (PMC9840209; doi:10.1093/aobpla/plac056)
Supplement: plac056_suppl_Supplementary_Data_S1 [file plac056_suppl_supplementary_data_s1.zip › plac056_suppl_Supplementary_Data_S1.csv]

elevation	habitat	ID	bio01	bio12	PET
40	1	1	24.6746006	1161.331543	468.9007519
37	1	2	24.78030014	1159.669189	466.717037
34	1	3	24.78440094	1160.133057	466.717037
45	1	4	24.9741993	1172.55249	482.9595016
32	1	5	24.62299919	1160.472534	461.7112462
38	2	6	24.78030014	1159.669189	466.717037
46	2	7	24.6833992	1159.882935	468.9007519
37	2	8	25.03750038	1175.220947	520.7359375
49	2	9	24.73360062	1161.255493	468.9007519
38	3	10	25.03750038	1175.220947	520.7359375
42	3	11	25.01420021	1171.791992	462.9527559
35	3	12	24.5984993	1157.677979	463.1227787
49	3	13	24.59210014	1158.122314	463.1227787
37	3	14	25.0128994	1172.275146	462.9527559
45	3	15	24.68779945	1162.400757	468.9007519
625	1	16	23.23830032	904.6417236	492.0325926
645	1	17	23.36759949	921.5626831	492.0325926
640	1	18	23.23830032	904.6417236	492.0325926
630	1	19	23.30150032	912.8093262	492.0325926
633	1	20	23.30150032	912.8093262	492.0325926
630	2	21	23.41200066	926.4160156	492.0325926
625	2	22	23.2010994	899.9686279	491.0865672
650	2	23	23.2010994	899.9686279	491.0865672
656	2	24	23.23570061	905.4033813	492.0325926
651	3	25	23.2010994	899.9686279	492.0325926
669	3	26	23.22949982	908.2982788	493.600295
658	3	27	23.24699974	912.3347168	493.600295
648	3	28	23.23089981	908.0983276	493.600295
656	3	29	23.15699959	909.5147095	498.2522796
670	3	30	23.00279999	897.4793091	493.600295
997	1	31	22.18930054	1010.129578	469.622575
982	1	32	22.18930054	1010.129578	469.622575
995	1	33	22.18930054	1010.129578	469.622575
1005	1	34	22.18899918	1010.811279	469.622575
1008	1	35	22.18930054	1010.129578	469.622575
940	2	36	22.03969955	1018.492371	469.622575
1006	2	37	22.08760071	1016.023987	469.622575
984	2	38	22.18930054	1010.129578	469.622575
983	2	39	22.18930054	1010.129578	469.622575
975	3	40	21.95789909	1022.612976	469.622575
900	3	41	22.01790047	1021.897522	471.3942598
920	3	42	22.12750053	1012.986206	469.622575
950	3	43	22.12719917	1013.638306	473.0347958
930	3	44	22.1413002	1012.49707	469.622575
929	3	45	22.1413002	1012.49707	469.622575
1638	1	46	17.79019928	1610.326904	466.5942761
1615	1	47	17.80400085	1609.103271	474.0262664
1645	1	48	17.83480072	1608.634521	478.5228628
1646	1	49	17.83580017	1608.501465	478.5228628
1649	1	50	17.83580017	1608.501465	478.5228628
1490	2	51	17.95129967	1599.582764	469.078727
1498	2	52	17.95129967	1599.582764	497.2040185
1509	2	53	17.96500015	1599.199829	497.2040185
1516	2	54	17.97870064	1598.832275	474.360601
1535	3	55	17.99230003	1598.477417	474.360601
1640	3	56	17.81299973	1608.606323	474.0262664
1631	3	57	17.82279968	1608.820313	474.0262664
1598	3	58	17.83250046	1606.545898	474.0262664
1620	3	59	17.82279968	1608.820313	466.5942761
1608	3	60	17.83099937	1608.438232	474.0262664
2030	1	61	17.29470062	1626.766357	466.2612086
2020	1	62	17.30240059	1626.451782	466.2612086
2040	1	63	17.29470062	1626.766357	466.2612086
2124	1	64	17.32480049	1626.335938	466.2612086
2036	1	65	17.24340057	1628.006958	466.2612086
2020	2	66	17.0916996	1632.557739	472.1204301
2104	2	67	17.22809982	1628.638672	466.0601942
2120	2	68	17.22809982	1628.638672	466.0601942
2130	2	69	17.22809982	1628.638672	466.0601942
2160	3	70	17.19869995	1629.062378	472.1204301
2226	3	71	17.12669945	1634.565674	466.0601942
2206	3	72	17.12669945	1634.565674	466.0601942
2199	3	73	17.12669945	1634.565674	466.0601942
2211	3	74	17.12669945	1634.565674	466.0601942
2189	3	75	17.12669945	1634.565674	466.0601942
2470	1	76	15.7184	1676.012451	462.4
2600	1	77	15.08430004	1648.611694	464.589942
2568	1	78	15.08430004	1648.611694	464.589942
2571	1	79	15.08430004	1648.611694	464.589942
2575	1	80	14.92529964	1631.722046	464.589942
2517	2	81	17.88990021	1603.080811	476.9759519
2512	2	82	15.76830006	1676.779541	462.4
2499	2	83	15.76840019	1676.545776	462.4
2520	2	84	15.76840019	1676.545776	462.4
2485	3	85	15.76840019	1676.545776	462.4
2545	3	86	15.67990017	1677.007813	467.165529
2522	3	87	15.76830006	1676.779541	461.729572
2560	3	88	15.69200039	1676.807739	462.4
2505	3	89	15.76840019	1676.545776	462.4
2509	3	90	15.76840019	1676.545776	462.4
3100	1	91	10.03100014	1011.55072	480.4682231
3104	1	92	10.05090046	1004.433105	480.4682231
3109	1	93	10.07019997	998.2984009	480.4682231
3148	1	94	10.0461998	1006.767822	480.4682231
3105	1	95	10.07019997	998.2984009	480.4682231
3145	2	96	9.992500305	1026.567139	479.4626474
3080	2	97	10.04559994	1007.654297	480.4682231
3072	2	98	9.597399712	1167.509888	467.276178
3125	2	99	10.07019997	998.2984009	480.4682231
3133	3	100	10.07019997	998.2984009	480.4682231
3110	3	101	10.04500008	1008.539978	480.4682231
3158	3	102	10.04500008	1008.539978	480.8031291
3117	3	103	10.04559994	1007.654297	480.4682231
3101	3	104	10.0230999	1015.177185	480.4682231
3070	3	105	10.0781002	992.116272	473.0369881
3520	1	106	10.11810017	974.3223267	483.8062593
3520	1	107	10.11810017	974.3223267	483.8062593
3524	1	108	10.13029957	970.5963135	483.8062593
3536	1	109	10.13029957	970.5963135	483.8062593
3522	1	110	10.11810017	974.3223267	483.8062593
3512	2	111	9.983499527	1022.581909	483.5215577
3504	2	112	9.969200134	1027.819824	483.5215577
3478	2	113	9.969200134	1027.819824	483.5215577
3512	2	114	9.969200134	1027.819824	483.5215577
3541	3	115	9.969200134	1027.819824	483.5215577
3511	3	116	9.850399971	1073.09082	483.5215577
3511	3	117	9.850399971	1073.09082	483.5215577
3533	3	118	9.850399971	1073.09082	483.5215577
3539	3	119	9.89770031	1054.748413	483.5215577
3513	3	120	10.05840015	995.3984985	483.8062593
