# Supplementary material for: Humboldt’s legacy: explaining the influence of environmental factors on the taxonomic and phylogenetic diversity of angiosperms along a Neotropical elevational gradient
Source: AoB Plants. 2022 Nov 7;15(1):plac056. doi: 10.1093/aobpla/plac056 (PMC9840209; doi:10.1093/aobpla/plac056)
Supplement: plac056_suppl_Supplementary_Data_S3 [file plac056_suppl_supplementary_data_s3.zip]

Archive with 1 entries (1 files):
- plac056_suppl_Supplementary_Data_S3.csv
