# Supplementary material for: Humboldt’s legacy: explaining the influence of environmental factors on the taxonomic and phylogenetic diversity of angiosperms along a Neotropical elevational gradient
Source: AoB Plants. 2022 Nov 7;15(1):plac056. doi: 10.1093/aobpla/plac056 (PMC9840209; doi:10.1093/aobpla/plac056)
Supplement: plac056_suppl_Supplementary_Data_S3 [file plac056_suppl_supplementary_data_s3.zip › plac056_suppl_Supplementary_Data_S3.csv]

elevation	habitat	lat	long
40	Old-growth	19.59917	-96.42975
37	Old-growth	19.59346	-96.43029
34	Old-growth	19.59441	-96.4306
45	Old-growth	19.60961	-96.42976
32	Old-growth	19.59932	-96.42929
38	Degraded	19.59349	-96.42976
46	Degraded	19.59695	-96.43032
37	Degraded	19.61287	-96.43063
49	Degraded	19.59707	-96.4309
38	Secondary	19.61293	-96.43063
42	Secondary	19.61064	-96.44782
35	Secondary	19.60043	-96.44785
49	Secondary	19.60108	-96.44797
37	Secondary	19.61071	-96.44766
45	Secondary	19.60052	-96.43151
625	Old-growth	19.41959	-96.74564
645	Old-growth	19.41882	-96.74604
640	Old-growth	19.42016	-96.74572
630	Old-growth	19.41939	-96.74572
633	Old-growth	19.41897	-96.74583
630	Degraded	19.41825	-96.74617
625	Degraded	19.42181	-96.74522
650	Degraded	19.4219	-96.74542
656	Degraded	19.42153	-96.74606
651	Secondary	19.42146	-96.74588
669	Secondary	19.42518	-96.74985
658	Secondary	19.42556	-96.75143
648	Secondary	19.42411	-96.74951
656	Secondary	19.42668	-96.76009
670	Secondary	19.42561	-96.74981
997	Old-growth	19.41925	-96.79631
982	Old-growth	19.41892	-96.79653
995	Old-growth	19.41933	-96.79657
1005	Old-growth	19.41906	-96.79708
1008	Old-growth	19.41932	-96.79669
940	Degraded	19.41944	-96.79561
1006	Degraded	19.41903	-96.79569
984	Degraded	19.41917	-96.79608
983	Degraded	19.41922	-96.79625
975	Secondary	19.41969	-96.79519
900	Secondary	19.42172	-96.79983
920	Secondary	19.42136	-96.79689
950	Secondary	19.42161	-96.79711
930	Secondary	19.42064	-96.79667
929	Secondary	19.42089	-96.79656
1638	Old-growth	19.5155	-97.00439
1615	Old-growth	19.51643	-97.00406
1645	Old-growth	19.51674	-97.00903
1646	Old-growth	19.51649	-97.00796
1649	Old-growth	19.51665	-97.00773
1490	Degraded	19.52054	-96.98916
1498	Degraded	19.52022	-96.98983
1509	Degraded	19.52004	-96.99067
1516	Degraded	19.51993	-96.99131
1535	Secondary	19.52012	-96.99212
1640	Secondary	19.51647	-97.00211
1631	Secondary	19.51628	-97.00168
1598	Secondary	19.51824	-97.00156
1620	Secondary	19.51553	-97.00172
1608	Secondary	19.51626	-97.00048
2030	Old-growth	19.51958	-97.03031
2020	Old-growth	19.51964	-97.02978
2040	Old-growth	19.51944	-97.03028
2124	Old-growth	19.51809	-97.03044
2036	Old-growth	19.51983	-97.03025
2020	Degraded	19.52203	-97.02999
2104	Degraded	19.52011	-97.03183
2120	Degraded	19.51997	-97.03233
2130	Degraded	19.52025	-97.03206
2160	Secondary	19.52056	-97.03139
2226	Secondary	19.51722	-97.03278
2206	Secondary	19.51764	-97.03283
2199	Secondary	19.51772	-97.03272
2211	Secondary	19.51756	-97.03289
2189	Secondary	19.51789	-97.03267
2470	Old-growth	19.52189	-97.05569
2600	Old-growth	19.52102	-97.05892
2568	Old-growth	19.52098	-97.05912
2571	Old-growth	19.52098	-97.05937
2575	Old-growth	19.52092	-97.05977
2517	Degraded	19.52064	-97.00422
2512	Degraded	19.52081	-97.05431
2499	Degraded	19.52094	-97.05447
2520	Degraded	19.52075	-97.0545
2485	Secondary	19.52125	-97.05506
2545	Secondary	19.52031	-97.05436
2522	Secondary	19.52069	-97.05394
2560	Secondary	19.52042	-97.05494
2505	Secondary	19.52108	-97.05459
2509	Secondary	19.52117	-97.05528
3100	Old-growth	19.55108	-97.13272
3104	Old-growth	19.55142	-97.13267
3109	Old-growth	19.55153	-97.1325
3148	Old-growth	19.551	-97.13247
3105	Old-growth	19.55131	-97.13253
3145	Degraded	19.54667	-97.13217
3080	Degraded	19.54994	-97.13181
3072	Degraded	19.55556	-97.1485
3125	Degraded	19.55142	-97.13208
3133	Secondary	19.55117	-97.13192
3110	Secondary	19.54933	-97.1305
3158	Secondary	19.54906	-97.13031
3117	Secondary	19.54947	-97.13139
3101	Secondary	19.54936	-97.13183
3070	Secondary	19.553	-97.13708
3520	Old-growth	19.51842	-97.15506
3520	Old-growth	19.51817	-97.15517
3524	Old-growth	19.51781	-97.15469
3536	Old-growth	19.51792	-97.15458
3522	Old-growth	19.5185	-97.15492
3512	Degraded	19.5195	-97.1575
3504	Degraded	19.51986	-97.15744
3478	Degraded	19.51997	-97.15769
3512	Degraded	19.51978	-97.15778
3541	Secondary	19.52	-97.15747
3511	Secondary	19.51983	-97.16025
3511	Secondary	19.51994	-97.15997
3533	Secondary	19.52013	-97.1599
3539	Secondary	19.52014	-97.15972
3513	Secondary	19.51903	-97.15597
