# Supplementary material for: Humboldt’s legacy: explaining the influence of environmental factors on the taxonomic and phylogenetic diversity of angiosperms along a Neotropical elevational gradient
Source: AoB Plants. 2022 Nov 7;15(1):plac056. doi: 10.1093/aobpla/plac056 (PMC9840209; doi:10.1093/aobpla/plac056)
Supplement: plac056_suppl_Supplementary_Data_S4 [file plac056_suppl_supplementary_data_s4.zip › plac056_suppl_Supplementary_Data_S4.R]

list.of.packages <-c(
  "ape", "phytools", "picante", "raster", "usdm", "ggplot2", "egg", 
  "piecewiseSEM", "lme4", "DiagrammeR", "DiagrammeRsvg", "magrittr", "rsvg")

new.packages <- list.of.packages[!(list.of.packages %in% 
                                     installed.packages()[,"Package"])]
if(length(new.packages)) install.packages(new.packages)

lapply(list.of.packages, require, character.only = TRUE)

#### Preparing data ####
hum <- read.csv("humboldt.csv")

# The megaphylogeny can be downloaded from (Smith & Brown, 2018):
# https://github.com/FePhyFoFum/big_seed_plant_trees/releases/tag/v0.1
phylo_smith <- read.tree("v0.1/ALLMB.tre") # read in the megaphylogeny

hum$species_dummy <- gsub(" ", "_", hum$species_dummy, fixed = T)
spp_phylo <- na.omit(match(hum$species_dummy, phylo_smith$tip.label))
length(spp_phylo)/length(hum$species_dummy)

#### Creating phylogenetic tree ####
ii <- sapply(hum$species_dummy, match, phylo_smith$tip.label)
ii[sapply(ii, function(x) length(x) == 0)] <- NA
ii2 <- unlist(ii)
ii2 <- ii2[!is.na(ii2)]
pr.species <- phylo_smith$tip.label[ii2]
pr.tree <- drop.tip(phylo_smith, setdiff(phylo_smith$tip.label, pr.species))

plotTree(pr.tree, type = "fan", fsize = 0.4,lwd = 1)

(spp_missing <- hum$species_dummy[-(which(hum$species_dummy %in% pr.species))])

#### Adding species ####
pr.tree1 <- force.ultrametric(pr.tree)
is.ultrametric(pr.tree1)

for(i in 1:length(spp_missing)) pr.tree1 <- add.species.to.genus(
  pr.tree1, spp_missing[i])
is.ultrametric(pr.tree1)

hum$species <- gsub(" ", "_", hum$species, fixed = T)

spp_tree <- match(pr.tree1$tip.label, hum$species)
spp_tree <- spp_tree[!is.na(spp_tree)]

ii <- sapply(hum$species, match, pr.tree1$tip.label)
ii[sapply(ii, function(x) length(x) == 0)] <- NA
ii2 <- unlist(ii)
ii2 <- ii2[!is.na(ii2)]

pr.species2 <- pr.tree1$tip.label[ii2]
pr.tree2 <- drop.tip(pr.tree1, setdiff(pr.tree1$tip.label, pr.species2))
pr.tree2 <- multi2di(pr.tree2)

plotTree(pr.tree2, type = "fan", fsize = 0.4, lwd = 1, ftype = "i")

(spp_missing2 <- spp_missing[-(which(spp_missing %in% pr.tree2$tip.label))])

### Phylogenetic diversity ####
spp_data <- hum[-which(hum$species == spp_missing2),]
spp_data <-spp_data[complete.cases(spp_data),]
spp_data$group <- as.factor(spp_data$group)
levels(spp_data$group)

# Trees
tree <- as.data.frame(spp_data[spp_data$group == "Tree",])
rownames(tree) <- tree$species
tree <- tree[-c(1:3)]
tree1 <- as.data.frame(t(tree))
pd_tree <- pd(tree1, pr.tree2)
mpd_tree <- as.data.frame(mpd(tree1, cophenetic(pr.tree2)))
ses.mpd_tree <- as.data.frame(ses.mpd(tree1, cophenetic(pr.tree2),
                                      "independentswap"))
nri_tree <- as.data.frame((ses.mpd_tree$mpd.obs.z) * -1)

# Shrubs
shrub <- as.data.frame(spp_data[spp_data$group == "Shrub", ])
rownames(shrub) <- shrub$species
shrub <- shrub[-c(1:3)]
shrub1 <- as.data.frame(t(shrub))
pd_shrub <- pd(shrub1, pr.tree2)
mpd_shrub <- as.data.frame(mpd(shrub1, cophenetic(pr.tree2)))
ses.mpd_shrub <- as.data.frame(ses.mpd(shrub1, cophenetic(pr.tree2),
                                       "independentswap"))
nri_shrub <- as.data.frame((ses.mpd_shrub$mpd.obs.z) * -1)

# Epiphytes
epiphyte <- as.data.frame(spp_data[spp_data$group == "Epiphyte", ])
rownames(epiphyte) <- epiphyte$species
epiphyte <- epiphyte[-c(1:3)]
epiphyte1 <- as.data.frame(t(epiphyte))
pd_epi <- pd(epiphyte1, pr.tree2)
mpd_epi <- as.data.frame(mpd(epiphyte1, cophenetic(pr.tree2)))
ses.mpd_epi <- as.data.frame(ses.mpd(epiphyte1,cophenetic(pr.tree2),
                                     "independentswap"))
nri_epi <- as.data.frame((ses.mpd_epi$mpd.obs.z) * -1)

# Herbs
herb <- as.data.frame(spp_data[spp_data$group=="Herb",])
rownames(herb) <- herb$species
herb <- herb[-c(1:3)]
herb1 <- as.data.frame(t(herb))
pd_herb <- pd(herb1, pr.tree2)
mpd_herb <- as.data.frame(mpd(herb1, cophenetic(pr.tree2)))
ses.mpd_herb <- as.data.frame(ses.mpd(herb1, cophenetic(pr.tree2),
                                      "independentswap"))
nri_herb <- as.data.frame((ses.mpd_herb$mpd.obs.z) * -1)

# Lianas
lia <- as.data.frame(spp_data[spp_data$group == "Liana", ])
rownames(lia) <- lia$species
lia <- lia[-c(1:3)]
lia1 <- as.data.frame(t(lia))
pd_lia <- pd(lia1, pr.tree2)
mpd_lia <- as.data.frame(mpd(lia1, cophenetic(pr.tree2)))
ses.mpd_lia <- as.data.frame(ses.mpd(lia1, cophenetic(pr.tree2),
                                     "independentswap"))
nri_lia <- as.data.frame((ses.mpd_lia$mpd.obs.z) * -1)

# All
all <- as.data.frame(spp_data)
rownames(all) <- all$species
all <- all[-c(1:3)]
all1 <- as.data.frame(t(all))
pd_all <- pd(all1, pr.tree2)
mpd_all <- as.data.frame(mpd(all1, cophenetic(pr.tree2)))
ses.mpd_all <- as.data.frame(ses.mpd(all1, cophenetic(pr.tree2),
                                     "independentswap"))
nri_all <- as.data.frame((ses.mpd_all$mpd.obs.z) * -1)

# Diversity
colnames(pd_tree) <- c("PD_tree", "SR_tree")
colnames(pd_shrub) <- c("PD_shrub", "SR_shrub")
colnames(pd_epi) <- c("PD_epi", "SR_epi")
colnames(pd_herb) <- c("PD_herb", "SR_herb")
colnames(pd_lia)<-c("PD_lia", "SR_lia")
colnames(pd_all)<-c("PD", "SR")

colnames(mpd_tree) <- "MPD_tree"
colnames(mpd_shrub) <- "MPD_shrub"
colnames(mpd_epi) <- "MPD_epi"
colnames(mpd_herb) <- "MPD_herb"
colnames(mpd_lia) <- "MPD_lia"
colnames(mpd_all) <- "MPD"

colnames(nri_tree) <- "NRI_tree"
colnames(nri_shrub) <- "NRI_shrub"
colnames(nri_epi) <- "NRI_epi"
colnames(nri_herb) <- "NRI_herb"
colnames(nri_lia) <- "NRI_lia"
colnames(nri_all) <- "NRI"

cor(pd_all$PD, pd_all$SR) # High correlation with PD
cor(mpd_all$MPD, pd_all$SR) # Correlation with MPD
cor(nri_all$NRI, pd_all$SR) # Low correlation with NRI -> use NRI

alfa_hum <-cbind(
  pd_tree[2], pd_shrub[2], pd_epi[2], pd_herb[2], pd_lia[2], pd_all[2], 
  nri_tree, nri_shrub, nri_epi, nri_herb, nri_lia, nri_all)

#### Abiotic variables ####
# Load bioclimatic variables at 90 m from: 
# http://idrisi.uaemex.mx/distribucion/superficies-climaticas-para-mexico

# Change the working directory where the variables were downloaded
bioclim =  stack(list.files(
  path = "C:/Users/Jorge/Documents/Mente/SIG/ClimaMx90m_IV", pattern= '.tif$', 
  full.names = T))

abiotic <- read.csv("plots.csv")

points <-  abiotic[4:3]

points1 <- SpatialPointsDataFrame(points, proj4string=bioclim@crs, points)

dat_bio <- raster::extract(bioclim, points1, df=T)

PET <- raster("otras/PET.tif") # Mean anual PET obtained from:
# https://developers.google.com/earth-engine/datasets/catalog/MODIS_006_MOD16A2

dat_pet <- raster::extract(PET, points1, df = T)
dat_pet <- dat_pet[-1]

abiotic1 <- cbind(abiotic, dat_bio, dat_pet)
abiotic1 <- abiotic1[c(1:2, 5:6, 17, 25)]

abiotic1$habitat <- ordered(
  abiotic1$habitat, levels=c("Old-growth", "Degraded", "Secondary"))
abiotic1$habitat <- as.numeric(abiotic1$habitat)

#abiotic1 <- read.csv("abiotic.csv") # Read the supplied abiotic data

abiotic2 <- as.data.frame(scale(abiotic1[-c(1, 3)]))
abiotic2$PET2 <- I(abiotic2$PET ^ 2)
abiotic2 <- cbind(abiotic2, abiotic1[c(1, 3)])
str(abiotic2)

complete <- cbind(alfa_hum, abiotic2)

#### Path models ####
complete$site <- as.factor(complete$ID)

model_taxodiv <- psem(
  glmer(SR ~ bio01 + bio12 + PET + PET2 + habitat + (1|site), family = poisson,
        complete),
  glm(PET2 ~ PET + bio01 + bio12, gaussian, complete))
summary(model_taxodiv, conserve = T)

####
model_tree <- psem(
  glmer(SR_tree ~ bio01 + bio12 + PET + PET2 + habitat +  (1|site), 
        family = poisson,  complete),
  glm(PET2 ~ PET + bio01 + bio12, gaussian, complete))
summary(model_tree)

model_shrub <- psem(
  glmer(SR_shrub ~ bio01 + bio12 + PET + PET2 + habitat +  (1|site), 
        family = poisson,  complete),
  glm(PET2 ~ PET + bio01 + bio12, gaussian, complete))
summary(model_shrub)

model_epi <- psem(
  glmer(SR_epi ~ bio01 + bio12 + PET + PET2 + habitat +  (1|site), 
        family = poisson,  complete),
  glm(PET2 ~ PET + bio01 + bio12, gaussian, complete))
summary(model_epi)

model_herb <- psem(
  glmer(SR_herb ~ bio01 + bio12 + PET + PET2 + habitat +  (1|site), 
        family = poisson,  complete),
  glm(PET2 ~ PET + bio01 + bio12, gaussian, complete))
summary(model_herb)

model_lia <- psem(
  glmer(SR_lia ~ bio01 + bio12 + PET + PET2 + habitat +  (1|site), 
        family = poisson,  complete),
  glm(PET2 ~ PET + bio01 + bio12, gaussian, complete))
summary(model_lia)

###
# Need to block by habitat
complete$hab <- as.factor(abiotic$habitat)

model_nri <- psem(
  lmer(NRI ~ bio01 + bio12 + PET + PET2 + habitat +  (1|hab), complete),
  glm(PET2 ~ PET + bio01 + bio12, gaussian, complete))
summary(model_nri)

model_n_tree <- psem(
  lmer(NRI_tree ~ bio01 + bio12 + PET + PET2 + habitat + (1|hab), complete),
  glm(PET2 ~ PET + bio01 + bio12, gaussian, complete))
summary(model_n_tree)

model_n_shrub <- psem(
  lmer(NRI_shrub ~ bio01 + bio12 + PET + PET2 + habitat + (1|hab), complete),
  glm(PET2 ~ PET + bio01 + bio12, gaussian, complete))
summary(model_n_shrub)

model_n_epi <- psem(
  lmer(NRI_epi ~ bio01 + bio12 + PET + PET2 + habitat + (1|hab), complete),
  glm(PET2 ~ PET + bio01 + bio12, gaussian, complete))
summary(model_n_epi)

model_n_herb <- psem(
  lmer(NRI_herb ~ bio01 + bio12 + PET + PET2 + habitat + (1|hab), complete),
  glm(PET2 ~ PET + bio01 + bio12, gaussian, complete))
summary(model_n_herb)

model_n_lia <- psem(
  lmer(NRI_lia ~ bio01 + bio12 + PET + PET2 + habitat + (1|hab), complete),
  glm(PET2 ~ PET + bio01 + bio12, gaussian, complete))
summary(model_n_lia)

#### Path figures ####
#### A priori SEM ####
grViz(
  "digraph SEM {graph [layout = neato, overlap = true, outputorder = edgesfirst, 
  splines=true]

node [shape = plaintext,fontsize=17,fontname='arial']

a [pos = '-1, 2!', label = 'Temperature']
b [pos = '-1,-1!', label = 'Precipitation']
c [pos =  '0, 1!', label = 'PET']
d [pos =  '0, 0!', label = 'PET&#xb2;']
e [pos =  '3, 0.5!', label = 'Species richness
 or NRI', shape = rectangle]
f [pos =  '3, 2!', label = 'Forest-use intensity']

a->d 
a->e 

b->d 
b->e 

c->d [dir = both]
c->e 

d->e 

f->e }")

#### Taxonomic diversity SEM ####
grViz("digraph SEM {graph [layout = neato, overlap = true, outputorder = edgesfirst, 
  splines=true]

node [shape = plaintext,fontsize=17,fontname='arial']

a [pos = '-1,2!', label = 'Temperature']
b [pos = '-1,-1!', label = 'Precipitation']
c [pos = '0,1!', label = 'PET']
d [pos = '0,0!', label = 'PET&#xb2;']
e [pos = '3,0.5!', label = 'Richness 
(R&#xb2; = 0.56)', shape = rectangle]
f [pos = '3,2!', label = 'Forest-use intensity']

a->d [label = '0.649***',color='blue', penwidth=3.24]
a->e [color='blue', penwidth = 2.02, headlabel = '0.403***', 
  labeldistance = 3.3]

b->d [label = '0.769***',color='blue', penwidth=3.84]
b->e [label = '0.302***',color='blue', penwidth=1.51]

c->d [label = '1.557***', dir = both, penwidth=7.78, color='blue']
c->e [label = '0.233**',color='blue', penwidth=1.17]

d->e [label = '-0.121***', color='red', penwidth=0.605]

f->e [color='grey']
graph [label = <Fisher´s C = 2.594 (<I>p</I> = 0.273, d.f. = 2)>,fontsize=16,
      fontname='arial']}")

#### Phylogenetic diversity SEM ####
grViz("digraph SEM {graph [layout = neato, overlap = true, outputorder = edgesfirst, 
  splines=true]

node [shape = plaintext,fontsize=17,fontname='arial']

a [pos = '-1,2!', label = 'Temperature']
b [pos = '-1,-1!', label = 'Precipitation']
c [pos = '0,1!', label = 'PET']
d [pos = '0,0!', label = 'PET&#xb2;']
e [pos = '3,0.5!', label = 'NRI 
(R&#xb2; = 0.16)', shape = rectangle]
f [pos = '3,2!', label = 'Forest-use intensity']

a->d [label = '0.649***',color='blue', penwidth=3.24]
a->e [headlabel = '-0.193*', labeldistance = 3.1, 
  color='red', penwidth=0.965]

b->d [label = '0.769***',color='blue', penwidth=3.845]
b->e [color='grey']

c->d [label = '1.557***', dir = both, penwidth=7.785, color='blue']
c->e [color='grey']

d->e [color='grey']

f->e [color='grey']
graph [label = <Fisher´s C = 2.594 (<I>p</I> = 0.273, d.f. = 2)>,fontsize=16,
      fontname='arial']}")

#### Trees taxonomic diversity SEM ####
grViz("digraph SEM {graph [layout = neato, overlap = true, outputorder = edgesfirst, 
  splines=true]

node [shape = plaintext,fontsize=17,fontname='arial']

a [pos = '-1,2!', label = 'Temperature']
b [pos = '-1,-1!', label = 'Precipitation']
c [pos = '0,1!', label = 'PET']
d [pos = '0,0!', label = 'PET&#xb2;']
e [pos = '3,0.5!', label = 'Trees 
(R&#xb2; = 0.74)', shape = rectangle]
f [pos = '3,2!', label = 'Forest-use intensity']

a->d [label = '0.649***',color='blue', penwidth=3.245]
a->e [headlabel = '1.024***', labeldistance = 4, 
  color='blue', penwidth=6]

b->d [label = '0.769***',color='blue', penwidth=3.845]
b->e [headlabel = '0.522***', color='blue', penwidth=2.61, labeldistance = 3]

c->d [label = '1.557***', dir = both, penwidth= 7.785, color='blue']
c->e [label = '0.173*',color='blue', penwidth=0.865]

d->e [color='red', label = '-0.128*', penwidth=0.64]

f->e [color='red', label = '-0.121*', penwidth=0.0605]

graph [label = <Fisher´s C = 2.594 (<I>p</I> = 0.273, d.f. = 2)>,fontsize=16,
      fontname='arial']}")

#### Shrubs taxonomic diversity SEM ####
grViz("digraph SEM {graph [layout = neato, overlap = true, outputorder = edgesfirst, 
  splines=true]

node [shape = plaintext,fontsize=17,fontname='arial']

a [pos = '-1,2!', label = 'Temperature']
b [pos = '-1,-1!', label = 'Precipitation']
c [pos = '0,1!', label = 'PET']
d [pos = '0,0!', label = 'PET&#xb2;']
e [pos = '3,0.5!', label = 'Shrubs 
(R&#xb2; = 0.23)', shape = rectangle]
f [pos = '3,2!', label = 'Forest-use intensity']

a->d [label = '0.649***',color='blue', penwidth=3.245]
a->e [headlabel = '0.269***', labeldistance = 3.5,
  color='blue', penwidth=1.345]

b->d [label = '0.769***',color='blue', penwidth=3.845]
b->e [color='grey']

c->d [label = '1.557***', dir = both, penwidth=7.785, color='blue']
c->e [color='grey']

d->e [color='grey']

f->e [color='grey']

graph [label = <Fisher´s C = 2.594 (<I>p</I> = 0.273, d.f. = 2)>,fontsize=16,
      fontname='arial']}")

#### Epiphytes taxonomic diversity SEM ####
grViz("digraph SEM {graph [layout = neato, overlap = true, outputorder = edgesfirst, 
  splines=true]

node [shape = plaintext,fontsize=17,fontname='arial']
a [pos = '-1,2!', label = 'Temperature']
b [pos = '-1,-1!', label = 'Precipitation']
c [pos = '0,1!', label = 'PET']
d [pos = '0,0!', label = 'PET&#xb2;']
e [pos = '3,0.5!', label = 'Epiphytes 
(R&#xb2; = 0.74)', shape = rectangle]
f [pos = '3,2!', label = 'Forest-use intensity']

a->d [label = '0.649***',color='blue', penwidth=3.245]
a->e [headlabel = '1.217***', labeldistance = 3.5,
  color='blue', penwidth=6.085]

b->d [label = '0.769***',color='blue', penwidth=3.845]
b->e [label = '0.913***', color='blue', penwidth=4.565]

c->d [label = '1.557***', dir = both, penwidth=7.785, color='blue']
c->e [label = '0.688***', color='blue', penwidth=3.44]

d->e [color='red', label = '-0.295***', penwidth=1.475]

f->e [color='grey']

graph [label = <Fisher´s C = 2.594 (<I>p</I> = 0.273, d.f. = 2)>,fontsize=16,
      fontname='arial']}")

#### Herbs taxonomic diversity SEM ####
grViz("digraph SEM {graph [layout = neato, overlap = true, outputorder = edgesfirst, 
  splines=true]

node [shape = plaintext,fontsize=17,fontname='arial']

a [pos = '-1,2!', label = 'Temperature']
b [pos = '-1,-1!', label = 'Precipitation']
c [pos = '0,1!', label = 'PET']
d [pos = '0,0!', label = 'PET&#xb2;']
e [pos = '3,0.5!', label = 'Herbs 
(R&#xb2; = 0.29)', shape = rectangle]
f [pos = '3,2!', label = 'Forest-use intensity']

a->d [label = '0.649***',color='blue', penwidth=3.245]
a->e [headlabel = '-0.135**', labeldistance = 3.5,
  color='red', penwidth=0.675]

b->d [label = '0.769***',color='blue', penwidth=3.845]
b->e [label = '0.245***',color='blue', penwidth= 1.225]

c->d [label = '1.557***', dir = both, penwidth=7.785, color='blue']
c->e [label = '0.181**', color='blue', penwidth=0.905]

d->e [color='red', label = '-0.092*', penwidth=0.46]

f->e [color='grey']

graph [label = <Fisher´s C = 2.594 (<I>p</I> = 0.273, d.f. = 2)>,fontsize=16,
      fontname='arial']}")

#### Lianas taxonomic diversity SEM ####
grViz("digraph SEM {graph [layout = neato, overlap = true, outputorder = edgesfirst, 
  splines=true]

node [shape = plaintext,fontsize=17,fontname='arial']

a [pos = '-1,2!', label = 'Temperature']
b [pos = '-1,-1!', label = 'Precipitation']
c [pos = '0,1!', label = 'PET']
d [pos = '0,0!', label = 'PET&#xb2;']
e [pos = '3,0.5!', label = 'Lianas 
(R&#xb2; = 0.23)', shape = rectangle]
f [pos = '3,2!', label = 'Forest-use intensity']

a->d [label = '0.649***',color='blue', penwidth=3.245]
a->e [headlabel = '1.532***', labeldistance = 4,
  color='blue', penwidth=7.66]

b->d [label = '0.769***',color='blue', penwidth=3.845]
b->e [color='grey']

c->d [label = '1.557***', dir = both, penwidth=7.785, color='blue']
c->e [color='grey']

d->e [color='grey']

f->e [color='grey']

graph [label = <Fisher´s C = 2.594 (<I>p</I> = 0.273, d.f. = 2)>,fontsize=16,
      fontname='arial']}")

#### Trees phylogenetic diversity SEM ####
grViz("digraph SEM {graph [layout = neato, overlap = true, outputorder = edgesfirst, 
  splines=true]

node [shape = plaintext,fontsize=17,fontname='arial']

a [pos = '-1,2!', label = 'Temperature']
b [pos = '-1,-1!', label = 'Precipitation']
c [pos = '0,1!', label = 'PET']
d [pos = '0,0!', label = 'PET&#xb2;']
e [pos = '3,0.5!', label = 'Trees´ NRI 
(R&#xb2; = 0.09)', shape = rectangle]
f [pos = '3,2!', label = 'Forest-use intensity']

a->d [label = '0.649***',color='blue', penwidth=3.245]
a->e [color='grey']

b->d [label = '0.769***',color='blue', penwidth=3.845]
b->e [color='grey']

c->d [label = '1.557***', dir = both, penwidth=7.785, color='blue']
c->e [color='grey']

d->e [color='grey']

f->e [color='grey']

graph [label = <Fisher´s C = 2.594 (<I>p</I> = 0.273, d.f. = 2)>,fontsize=16,
      fontname='arial']}")

#### Shrubs phylogenetic diversity SEM ####
grViz("digraph SEM {graph [layout = neato, overlap = true, outputorder = edgesfirst, 
  splines=true]

node [shape = plaintext,fontsize=17,fontname='arial']

a [pos = '-1,2!', label = 'Temperature']
b [pos = '-1,-1!', label = 'Precipitation']
c [pos = '0,1!', label = 'PET']
d [pos = '0,0!', label = 'PET&#xb2;']
e [pos = '3,0.5!', label = 'Shrubs´ NRI 
(R&#xb2; = 0.11)', shape = rectangle]
f [pos = '3,2!', label = 'Forest-use intensity']

a->d [label = '0.649***',color='blue', penwidth=3.245]
a->e [headlabel = '-0.268**', labeldistance = 3.5,
  color='red', penwidth=1.34]

b->d [label = '0.769***',color='blue', penwidth=3.845]
b->e [color='grey']

c->d [label = '1.557***', dir = both, penwidth=7.785, color='blue']
c->e [color='grey']

d->e [color='grey']

f->e [color='grey']

graph [label = <Fisher´s C = 2.594 (<I>p</I> = 0.273, d.f. = 2)>,fontsize=16,
      fontname='arial']}")

#### Epiphytes phylogenetic diversity SEM ####
grViz("digraph SEM {graph [layout = neato, overlap = true, outputorder = edgesfirst, 
  splines=true]

node [shape = plaintext,fontsize=17,fontname='arial']

a [pos = '-1,2!', label = 'Temperature']
b [pos = '-1,-1!', label = 'Precipitation']
c [pos = '0,1!', label = 'PET']
d [pos = '0,0!', label = 'PET&#xb2;']
e [pos = '3,0.5!', label = 'Epiphytes´ NRI 
(R&#xb2; = 0.35)', shape = rectangle]
f [pos = '3,2!', label = 'Forest-use intensity']

a->d [label = '0.649***',color='blue', penwidth=3.245]
a->e [headlabel = '0.659**', labeldistance = 3.4,
  color='blue', penwidth=3.295]

b->d [label = '0.769***',color='blue', penwidth=3.845]
b->e [color='grey']

c->d [label = '1.557***', dir = both, penwidth=7.785, color='blue']
c->e [color='blue', label = '0.432**', penwidth=2.16]

d->e [color='red', label = '-0.204***', penwidth=1.02]

f->e [color='grey']

graph [label = <Fisher´s C = 2.594 (<I>p</I> = 0.273, d.f. = 2)>,fontsize=16,
      fontname='arial']}")

#### Herbs phylogenetic diversity SEM ####
grViz("digraph SEM {graph [layout = neato, overlap = true, outputorder = edgesfirst, 
  splines=true]

node [shape = plaintext,fontsize=17,fontname='arial']

a [pos = '-1,2!', label = 'Temperature']
b [pos = '-1,-1!', label = 'Precipitation']
c [pos = '0,1!', label = 'PET']
d [pos = '0,0!', label = 'PET&#xb2;']
e [pos = '3,0.5!', label = 'Herbs´ NRI 
(R&#xb2; = 0.20)', shape = rectangle]
f [pos = '3,2!', label = 'Forest-use intensity']

a->d [label = '0.649***',color='blue', penwidth=3.245]
a->e [headlabel = '-0.307**', labeldistance = 3,
  color='red', penwidth= 1.54]

b->d [label = '0.769***',color='blue', penwidth=3.845]
b->e [label = '0.341**',color='blue', penwidth=1.705]

c->d [label = '1.557***', dir = both, penwidth=7.785, color='blue']
c->e [color='grey']

d->e [color='grey']

f->e [color='grey']

graph [label = <Fisher´s C = 2.594 (<I>p</I> = 0.273, d.f. = 2)>,fontsize=16,
      fontname='arial']}")

#### Lianas phylogenetic diversity SEM ####
grViz("digraph SEM {graph [layout = neato, overlap = true, outputorder = edgesfirst, 
  splines=true]

node [shape = plaintext,fontsize=17,fontname='arial']

a [pos = '-1,2!', label = 'Temperature']
b [pos = '-1,-1!', label = 'Precipitation']
c [pos = '0,1!', label = 'PET']
d [pos = '0,0!', label = 'PET&#xb2;']
e [pos = '3,0.5!', label = 'Lianas´ NRI 
(R&#xb2; = 0.04)', shape = rectangle]
f [pos = '3,2!', label = 'Forest-use intensity']

a->d [label = '0.649***',color='blue', penwidth=3.245]
a->e [color='grey']

b->d [label = '0.769***',color='blue', penwidth=3.845]
b->e [color='grey']

c->d [label = '1.557***', dir = both, penwidth=7.785, color='blue']
c->e [color='grey']

d->e [color='grey']

f->e [color='grey']

graph [label = <Fisher´s C = 2.594 (<I>p</I> = 0.273, d.f. = 2)>,fontsize=16,
      fontname='arial']}")

#### Supplementary figures ####
# Abiotic vs Elevation
p1 <- ggplot(complete, aes(elevation, bio01)) + geom_point() +
  geom_smooth(method = "lm", formula = y ~ x) + theme_bw() + 
  labs(x = NULL, y = "MAT (°C)") + 
  theme(axis.title.x = element_blank(), 
        axis.text.x = element_blank(),
        axis.title.y = element_text(size = 10))

p2 <- ggplot(complete, aes(elevation, bio12)) + geom_point() + theme_bw() +
  labs(x = NULL, y = "MAP (mm)") + geom_smooth(method = "gam") +
  theme(axis.title.x = element_blank(),
        axis.text.x = element_blank(),
        axis.title.y = element_text(size = 10))

p3 <- ggplot(complete, aes(elevation, PET)) + geom_point() + theme_bw() +
  labs(x = "elevationation (m a.s.l.)", 
       y = bquote('Mean annual PET' ~ (kg ~ m ^ -2))) + 
  geom_smooth(method = "lm", formula = y ~ x + I(x ^ 2)) + 
  theme(axis.title.y = element_text(size = 10))

tiff(
  "sup_fig_humboldt.tiff", units = "in", width = 4.5, height = 4.5, res = 200)
egg::ggarrange(p1, p2, p3)
dev.off()

# Taxonomic diversity vs elevationatuion
f1 <- ggplot(complete, aes(elevation, SR)) + geom_point() +
  geom_smooth(method = "lm", formula = y ~ x + I(x ^ 2)) + theme_bw() + 
  labs(x = "elevationation (m a.s.l.)", y = "Total species richness")
f2 <- ggplot(complete, aes(elevation, SR_tree)) + geom_point() +
  geom_smooth(method = "lm", formula = y ~ x + I(x ^ 2)) + theme_bw() + 
  labs(x = "elevationation (m a.s.l.)", y = "Trees species richness")
f3 <- ggplot(complete, aes(elevation, SR_shrub)) + geom_point() + 
  geom_smooth(method = "lm") +
  theme_bw() + labs(x = "elevationation (m a.s.l.)", y = "Shrubs species richness")
f4 <- ggplot(complete, aes(elevation, SR_epi)) + geom_point() +
  geom_smooth(method = "lm", formula = y ~ x + I(x ^ 2)) + theme_bw() + 
  labs(x = "elevationation (m a.s.l.)", y = "Epiphytes species richness")
f5 <- ggplot(complete, aes(elevation, SR_herb)) + geom_point() +
  geom_smooth(method = "lm", formula = y ~ x + I(x ^ 2)) + theme_bw() + 
  labs(x = "elevationation (m a.s.l.)", y = "Herbs species richness")
f6 <- ggplot(complete, aes(elevation, SR_lia)) + geom_point() + 
  geom_smooth(method = "lm") + theme_bw() + 
  labs(x = "elevationation (m a.s.l.)", y = "Lianas species richness")

tiff("sup_fig_humboldt2.tiff", units = "in", width = 6, height = 6, res = 
       200)
egg::ggarrange(f1, f2, f3, f4, f5, f6)
dev.off()

# Phylogenetic diversity vs elevationation
f7 <- ggplot(complete, aes(elevation, NRI)) + geom_point() +
  geom_smooth(method = "lm", formula = y ~ x + I(x ^ 2)) + theme_bw() + 
  labs(x = "elevationation (m a.s.l.)", y = "Total NRI") + 
  geom_hline(yintercept = c(0, 1.96), linetype = 'dashed', color = c(
    'black', 'red'))
f8 <- ggplot(complete, aes(elevation ,NRI_tree)) + geom_point() +
  geom_smooth(method = "lm", formula = y ~ x + I(x ^ 2)) + theme_bw() + 
  labs(x = "elevationation (m a.s.l.)", y = "Trees NRI") +
  geom_hline(yintercept = c(-1.96, 0, 1.96), linetype = 'dashed', color = c(
    "red", 'black', 'red'))
f9 <- ggplot(complete, aes(elevation, NRI_shrub)) + geom_point() + 
  geom_smooth(method = "lm") + theme_bw() + 
  labs(x = "elevationation (m a.s.l.)", y = "Shrubs NRI") +
  geom_hline(yintercept = c(0, 1.96), linetype ='dashed', color = c(
    'black', 'red'))
f10 <- ggplot(complete, aes(elevation, NRI_epi)) + geom_point() +
  geom_smooth(method = "lm", formula = y ~ x + I(x ^ 2)) + theme_bw() + 
  labs(x = "elevationation (m a.s.l.)", y = "Epiphytes NRI") +
  geom_hline(yintercept = c(0, 1.96), linetype = 'dashed', color = c(
    'black', 'red'))
f11 <- ggplot(complete, aes(elevation, NRI_herb)) + geom_point() +
  geom_smooth(method = "lm", formula = y ~ x + I(x ^ 2)) + theme_bw() + 
  labs(x = "elevationation (m a.s.l.)", y = "Herbs NRI") +
  geom_hline(yintercept = c(0, 1.96), linetype = 'dashed', color = c(
    'black', 'red'))
f12 <- ggplot(complete, aes(elevation, NRI_lia)) + geom_point() + 
  geom_smooth(method = "lm") + theme_bw() + 
  labs(x="elevationation (m a.s.l.)", y = "Lianas NRI") +
  geom_hline(yintercept = 0, linetype = 'dashed', color = 'black')

tiff("sup_fig_humboldt3.tiff", units = "in", width = 6, height = 6, res = 
       200)
egg::ggarrange(f7,f8,f9,f10,f11,f12)
dev.off()
